# Supplementary material for: Directed evolution induces tributyrin hydrolysis in a virulence factor of Xylella fastidiosa using a duplicated gene as a template
Source: F1000Res. 2014 Sep 9;3:215. [Version 1] doi: 10.12688/f1000research.5147.1 (PMC4329599; doi:10.12688/f1000research.5147.1)
Supplement: LipA and LesA/B/C multiple sequence alignment and 4-MUB assay data — This zip file contains: a multiple sequence alignment for LipA and LesA/B/C (ALN format), and a CSV, which contains raw values for 4-MUB assay presenting relative fluorescent units (RFU). EV, empty vector; PBS, phosphate buffered saline. [file f1000research-3-5490-s0000.tgz]

Archive with 1 entries (1 files):
- f78c876d-8ef7-42d2-99cc-c0389b301b87_MSA_and_4MUB_assay_data.zip
